# Supplementary material for: Probiotic potential and safety assessment of bacteriocinogenic Enterococcus faecalis CAUM157
Source: Front Microbiol. 2025 Jul 1;16:1563444. doi: 10.3389/fmicb.2025.1563444 (PMC12259637; doi:10.3389/fmicb.2025.1563444)
Supplement: Supplementary file 1 [file Table_1.xlsx]

## Sheet: CM157.00001
Contig	Island start	Island end	Gene ID	Locus	Gene start	Gene end	Strand	Product
CM157.00001	5104	17528		H9Q11_00040	5104	5277	1	hypothetical protein
				H9Q11_00045	5368	6732	1	SEC-C metal-binding domain-containing protein
				H9Q11_00050	6807	7814	1	hypothetical protein
				H9Q11_00055	8330	8464	1	enterocin L50 family leaderless bacteriocin
				H9Q11_00060	8485	8616	1	enterocin L50 family leaderless bacteriocin
				H9Q11_00065	8832	9101	1	DUF2089 family protein
				H9Q11_00070	9102	9374	1	hypothetical protein
				H9Q11_00075	9364	9789	1	hypothetical protein
				H9Q11_00080	9786	11162	1	hypothetical protein
				H9Q11_00085	11172	11663	1	hypothetical protein
				H9Q11_00090	11656	12876	1	efflux RND transporter periplasmic adaptor subunit
				H9Q11_00095	12873	13556	1	ABC transporter ATP-binding protein
				H9Q11_00100	13553	14752	1	ABC transporter permease
				H9Q11_00105	16070	16270	1	hypothetical protein
				H9Q11_00110	16386	17006	1	recombinase family protein
				H9Q11_00115	17023	17310	1	hypothetical protein
			uvrC	H9Q11_00120	17304	17528	1	ultraviolet resistance protein UvrA repressor UvrC

## Sheet: CM157.00002
Contig	Island start	Island end	Gene ID	Locus	Gene start	Gene end	Strand	Product
CM157.00002	125303	136062		H9Q11_00880	125303	125848	-1	ATP:cob(I)alamin adenosyltransferase
				H9Q11_00885	125999	126340	-1	hypothetical protein
				H9Q11_00890	127733	129178	-1	AAA family ATPase
				H9Q11_00895	129325	130227	1	hypothetical protein
				H9Q11_00900	130211	130705	1	hypothetical protein
				H9Q11_00905	130845	131057	1	hypothetical protein
				H9Q11_00910	131147	131488	1	hypothetical protein
				H9Q11_00915	131493	132806	1	FtsK/SpoIIIE domain-containing protein
				H9Q11_00920	132975	133787	1	Rep protein
				H9Q11_00925	133793	133993	1	DUF3173 domain-containing protein
				H9Q11_00930	134013	135182	1	site-specific integrase
				H9Q11_00935	135197	135679	1	hypothetical protein
				H9Q11_00940	135706	136062	1	hypothetical protein
	163741	182829	gpmA	H9Q11_01090	163741	164427	-1	2,3-diphosphoglycerate-dependent phosphoglycerate mutase
				H9Q11_01095	164602	165177	-1	recombinase family protein
			rpiA	H9Q11_01100	165219	165899	-1	ribose-5-phosphate isomerase RpiA
			rpsL	H9Q11_01105	166244	166657	1	30S ribosomal protein S12
			rpsG	H9Q11_01110	166713	167183	1	30S ribosomal protein S7
			fusA	H9Q11_01115	167267	169348	1	elongation factor G
			tuf	H9Q11_01120	169499	170686	1	elongation factor Tu
			thiD	H9Q11_01125	170868	171692	1	bifunctional hydroxymethylpyrimidine kinase/phosphomethylpyrimidine kinase
				H9Q11_01130	171964	173130	1	cyclopropane-fatty-acyl-phospholipid synthase family protein
			rpsJ	H9Q11_01135	173479	173787	1	30S ribosomal protein S10
			rplC	H9Q11_01140	173809	174438	1	50S ribosomal protein L3
			rplD	H9Q11_01145	174464	175087	1	50S ribosomal protein L4
				H9Q11_01150	175087	175377	1	50S ribosomal protein L23
			rplB	H9Q11_01155	175417	176247	1	50S ribosomal protein L2
			rpsS	H9Q11_01160	176290	176568	1	30S ribosomal protein S19
			rplV	H9Q11_01165	176590	176937	1	50S ribosomal protein L22
			rpsC	H9Q11_01170	177004	177660	1	30S ribosomal protein S3
			rplP	H9Q11_01175	177663	178097	1	50S ribosomal protein L16
			rpmC	H9Q11_01180	178087	178275	1	50S ribosomal protein L29
			rpsQ	H9Q11_01185	178299	178565	1	30S ribosomal protein S17
			rplN	H9Q11_01190	178623	178991	1	50S ribosomal protein L14
			rplX	H9Q11_01195	179027	179338	1	50S ribosomal protein L24
			rplE	H9Q11_01200	179364	179903	1	50S ribosomal protein L5
				H9Q11_01205	179922	180107	1	type Z 30S ribosomal protein S14
			rpsH	H9Q11_01210	180143	180541	1	30S ribosomal protein S8
			rplF	H9Q11_01215	180573	181109	1	50S ribosomal protein L6
			rplR	H9Q11_01220	181270	181626	1	50S ribosomal protein L18
			rpsE	H9Q11_01225	181647	182147	1	30S ribosomal protein S5
			rpmD	H9Q11_01230	182162	182341	1	50S ribosomal protein L30
			rplO	H9Q11_01235	182389	182829	1	50S ribosomal protein L15
	384026	512988		H9Q11_02310	384026	385195	-1	tyrosine-type recombinase/integrase
				H9Q11_02315	385239	385469	-1	helix-turn-helix domain-containing protein
				H9Q11_02325	385780	386000	1	hypothetical protein
				H9Q11_02330	386325	386570	-1	helix-turn-helix domain-containing protein
				H9Q11_02335	386564	386965	-1	sigma-70 family RNA polymerase sigma factor
				H9Q11_02340	388918	390080	-1	IS3 family transposase
				H9Q11_02345	390188	391042	1	ParA family protein
				H9Q11_02350	391113	391328	1	peptide-binding protein
				H9Q11_02355	391345	391617	1	antitoxin
				H9Q11_02360	391619	391927	1	zeta toxin family protein
				H9Q11_02365	392007	392429	-1	tyrosine-type recombinase/integrase
				H9Q11_02370	392480	392980	-1	HAD family hydrolase
				H9Q11_02375	392985	393752	-1	DeoR/GlpR family DNA-binding transcription regulator
			lacA	H9Q11_02380	394237	394662	1	galactose-6-phosphate isomerase subunit LacA
			lacB	H9Q11_02385	394679	395194	1	galactose-6-phosphate isomerase subunit LacB
			lacC	H9Q11_02390	395205	396137	1	tagatose-6-phosphate kinase
			lacD	H9Q11_02395	396140	397120	1	tagatose-bisphosphate aldolase
				H9Q11_02400	397148	397465	1	PTS lactose/cellobiose transporter subunit IIA
				H9Q11_02405	397465	399171	1	lactose-specific PTS transporter subunit EIIC
			lacG	H9Q11_02410	399318	400724	1	6-phospho-beta-galactosidase
				H9Q11_02415	400747	401019	1	DUF3884 family protein
				H9Q11_02420	401040	401939	1	aldose 1-epimerase family protein
				H9Q11_02425	402324	402869	1	zeta toxin family protein
				H9Q11_02430	402931	403209	-1	recombinase family protein
				H9Q11_02435	403197	403517	-1	recombinase family protein
				H9Q11_02440	403700	404215	1	DUF4158 domain-containing protein
				H9Q11_02445	404215	405411	1	hypothetical protein
				H9Q11_02450	405351	406670	1	transposase
			bsh	H9Q11_02455	407134	408108	1	choloylglycine hydrolase
				H9Q11_02460	408552	408857	1	hypothetical protein
				H9Q11_02465	408851	409378	1	hypothetical protein
				H9Q11_02470	409630	409812	1	TfoX/Sxy family DNA transformation protein
				H9Q11_02475	409755	409886	1	TfoX/Sxy family DNA transformation protein
				H9Q11_02480	409973	410215	1	hypothetical protein
				H9Q11_02485	410598	411464	1	hypothetical protein
				H9Q11_02490	411602	412198	1	recombinase family protein
				H9Q11_02495	412215	412502	1	hypothetical protein
			uvrC	H9Q11_02500	412496	412720	1	ultraviolet resistance protein UvrA repressor UvrC
				H9Q11_02505	412780	412989	1	DNA helicase UvrB
				H9Q11_02510	413331	413603	1	hypothetical protein
				H9Q11_02515	413636	414073	-1	hypothetical protein
				H9Q11_02520	414237	415196	1	IS30-like element IS6770 family transposase
				H9Q11_02525	415687	416004	1	hypothetical protein
				H9Q11_02530	416082	416963	1	S41 family peptidase
			amaP	H9Q11_02535	417233	417799	1	alkaline shock response membrane anchor protein AmaP
				H9Q11_02540	417816	418007	1	DUF2273 domain-containing protein
				H9Q11_02545	418036	418572	1	Asp23/Gls24 family envelope stress response protein
				H9Q11_02550	418847	424462	1	Rib/alpha-like domain-containing protein
				H9Q11_02555	424662	425870	1	YSIRK-targeted surface antigen transcriptional regulator
				H9Q11_02560	426000	426416	1	hypothetical protein
				H9Q11_02565	426552	426653	-1	IS30 family transposase
				H9Q11_02570	426713	427378	1	hypothetical protein
				H9Q11_02575	427424	427915	-1	recombinase family protein
				H9Q11_02580	428099	428535	1	recombinase family protein
				H9Q11_02585	428624	429442	-1	MurR/RpiR family transcriptional regulator
				H9Q11_02590	429598	430305	1	N-acetylmannosamine-6-phosphate 2-epimerase
				H9Q11_02595	430298	431800	1	PTS transporter subunit EIIC
				H9Q11_02600	431811	432293	1	PTS glucose transporter subunit IIA
				H9Q11_02605	432926	433690	-1	YibE/F family protein
				H9Q11_02610	433677	434741	-1	YibE/F family protein
			rpmF	H9Q11_02615	435080	435253	1	50S ribosomal protein L32
				H9Q11_02620	435275	435652	1	hypothetical protein
				H9Q11_02625	435704	436108	1	NusG domain II-containing protein
				H9Q11_02630	436302	437372	1	ammonium transporter
				H9Q11_02635	437475	438176	1	NAD(P)-binding domain-containing protein
				H9Q11_02640	438215	438607	1	NAD(P)-binding domain-containing protein
				H9Q11_02645	439676	439990	-1	DDE-type integrase/transposase/recombinase
				H9Q11_02650	440093	440368	-1	IS3 family transposase
				H9Q11_02655	440877	442043	-1	ROK family transcriptional regulator
				H9Q11_02660	442400	444475	1	glycoside hydrolase family 31 protein
				H9Q11_02665	444475	445260	1	PTS sugar transporter subunit IIC
				H9Q11_02670	445253	446065	1	PTS system mannose/fructose/sorbose family transporter subunit IID
				H9Q11_02675	446090	446572	1	PTS sugar transporter subunit IIB
				H9Q11_02680	446584	446991	1	PTS sugar transporter subunit IIA
			xylA	H9Q11_02685	447096	448403	1	xylose isomerase
			xylB	H9Q11_02690	448465	449955	1	xylulokinase
				H9Q11_02695	450960	451919	-1	IS30-like element IS6770 family transposase
				H9Q11_02700	452140	455181	1	type I restriction endonuclease
				H9Q11_02705	455371	455955	1	DUF262 domain-containing protein
				H9Q11_02710	455952	457187	1	IS256 family transposase
				H9Q11_02715	457450	459492	1	PTS sugar transporter subunit IIA
				H9Q11_02720	459503	460123	1	bifunctional 4-hydroxy-2-oxoglutarate aldolase/2-dehydro-3-deoxy-phosphogluconate aldolase
				H9Q11_02725	460135	460593	1	PTS sugar transporter subunit IIA
				H9Q11_02730	460612	460890	1	PTS sugar transporter subunit IIB
				H9Q11_02735	460915	462281	1	PTS transporter subunit IIC
			dgoD	H9Q11_02740	462296	463441	1	galactonate dehydratase
				H9Q11_02745	463468	463959	1	hypothetical protein
				H9Q11_02750	464402	465602	1	MFS transporter
				H9Q11_02755	465678	466238	-1	TetR-like C-terminal domain-containing protein
				H9Q11_02760	466382	466630	1	antitoxin
				H9Q11_02765	466673	466996	1	GNAT family N-acetyltransferase
				H9Q11_02770	467237	467620	1	GntR family transcriptional regulator
			sstT	H9Q11_02775	468305	469294	1	serine/threonine transporter SstT
				H9Q11_02780	469230	469568	1	cation:dicarboxylase symporter family transporter
				H9Q11_02785	470105	470569	1	PTS sugar transporter subunit IIA
				H9Q11_02790	470562	470858	1	PTS sugar transporter subunit IIB
				H9Q11_02795	470878	471488	1	PTS transporter subunit IIC
				H9Q11_02800	471488	472348	-1	MATE family efflux transporter
				H9Q11_02805	472630	473298	1	2,3-diphosphoglycerate-dependent phosphoglycerate mutase
				H9Q11_02810	473401	473667	1	ACT domain-containing protein
				H9Q11_02815	473682	475025	1	PFL family protein
				H9Q11_02820	475044	475556	1	HAD hydrolase-like protein
				H9Q11_02825	475929	476378	-1	DIP1984 family protein
				H9Q11_02830	476868	477536	1	ABC transporter substrate-binding protein
				H9Q11_02835	477537	477776	1	conjugal transfer protein TraC
				H9Q11_02840	477758	478717	-1	IS30-like element IS6770 family transposase
				H9Q11_02845	478975	479694	1	metal ABC transporter ATP-binding protein
				H9Q11_02850	479696	480538	1	metal ABC transporter permease
				H9Q11_02855	480535	481485	1	metal ABC transporter substrate-binding protein
				H9Q11_02860	481500	481733	1	iron-dependent repressor
				H9Q11_02865	482062	482646	1	TetR/AcrR family transcriptional regulator
				H9Q11_02870	482777	483445	1	energy-coupling factor transporter transmembrane component T
				H9Q11_02875	483456	484871	1	energy-coupling factor ABC transporter ATP-binding protein
				H9Q11_02880	484889	485458	1	MptD family putative ECF transporter S component
				H9Q11_02885	485568	487322	1	ABC transporter ATP-binding protein
				H9Q11_02890	487282	489048	1	ABC transporter ATP-binding protein
			rpsN	H9Q11_02895	489571	489831	1	30S ribosomal protein S14
			rpmF	H9Q11_02900	489846	490025	1	50S ribosomal protein L32
				H9Q11_02905	490056	490433	1	hypothetical protein
			rpmG	H9Q11_02910	490454	490603	1	50S ribosomal protein L33
				H9Q11_02915	490627	490782	1	GTP-binding protein
				H9Q11_02920	491130	491576	1	polysaccharide deacetylase
				H9Q11_02925	491601	492689	1	polysaccharide deacetylase family protein
				H9Q11_02930	492821	493392	1	ZinT/AdcA family metal-binding protein
				H9Q11_02935	493452	493880	1	NusG domain II-containing protein
				H9Q11_02940	494266	495225	1	IS30-like element IS6770 family transposase
				H9Q11_02945	495615	495833	-1	hypothetical protein
				H9Q11_02950	496355	497335	-1	ornithine cyclodeaminase family protein
				H9Q11_02955	497348	498226	-1	sulfite exporter TauE/SafE family protein
				H9Q11_02960	498242	499041	-1	helix-turn-helix domain-containing protein
				H9Q11_02965	500025	500195	1	hypothetical protein
				H9Q11_02970	500363	501086	1	PTS system mannose/fructose/sorbose family transporter subunit IID
				H9Q11_02975	501216	501842	1	heparinase II/III family protein
				H9Q11_02980	501913	502395	1	heparinase II/III family protein
				H9Q11_02985	502398	502520	1	PTS sugar transporter subunit IIA
				H9Q11_02990	503932	504093	1	hypothetical protein
				H9Q11_02995	504903	506792	1	FtsX-like permease family protein
				H9Q11_03000	506817	507359	1	ABC transporter ATP-binding protein
				H9Q11_03005	508626	508754	-1	hypothetical protein
				H9Q11_03010	509118	511097	1	ATP-binding protein
				H9Q11_03015	511078	511686	1	response regulator transcription factor
				H9Q11_03020	512113	512988	1	aldo/keto reductase
	481472	491120		H9Q11_02855	480535	481485	1	metal ABC transporter substrate-binding protein
				H9Q11_02860	481500	481733	1	iron-dependent repressor
				H9Q11_02865	482062	482646	1	TetR/AcrR family transcriptional regulator
				H9Q11_02870	482777	483445	1	energy-coupling factor transporter transmembrane component T
				H9Q11_02875	483456	484871	1	energy-coupling factor ABC transporter ATP-binding protein
				H9Q11_02880	484889	485458	1	MptD family putative ECF transporter S component
				H9Q11_02885	485568	487322	1	ABC transporter ATP-binding protein
				H9Q11_02890	487282	489048	1	ABC transporter ATP-binding protein
			rpsN	H9Q11_02895	489571	489831	1	30S ribosomal protein S14
			rpmF	H9Q11_02900	489846	490025	1	50S ribosomal protein L32
				H9Q11_02905	490056	490433	1	hypothetical protein
			rpmG	H9Q11_02910	490454	490603	1	50S ribosomal protein L33
				H9Q11_02915	490627	490782	1	GTP-binding protein
	999938	1022113		H9Q11_05340	999938	1000141	1	DUF378 domain-containing protein
			entV	H9Q11_05345	1000501	1001013	1	enterococcin EntV
				H9Q11_05350	1000998	1001183	1	hypothetical protein
				H9Q11_05355	1001407	1002537	-1	site-specific integrase
				H9Q11_05360	1002630	1003553	-1	hypothetical protein
				H9Q11_05365	1003652	1004236	-1	hypothetical protein
				H9Q11_05370	1004324	1004719	-1	ImmA/IrrE family metallo-endopeptidase
				H9Q11_05375	1004747	1005088	-1	helix-turn-helix transcriptional regulator
				H9Q11_05380	1005378	1005569	1	hypothetical protein
				H9Q11_05385	1005582	1005911	1	DUF771 domain-containing protein
				H9Q11_05390	1005919	1006107	1	hypothetical protein
				H9Q11_05395	1006174	1006473	1	hypothetical protein
				H9Q11_05400	1006470	1006694	1	hypothetical protein
				H9Q11_05405	1006797	1007768	1	RecT family recombinase
				H9Q11_05410	1007731	1008546	1	PD-(D/E)XK nuclease-like domain-containing protein
				H9Q11_05415	1008561	1009340	1	DnaD domain protein
				H9Q11_05420	1009352	1010191	1	ATP-binding protein
				H9Q11_05425	1010331	1010600	1	hypothetical protein
				H9Q11_05430	1010686	1011213	1	DUF1064 domain-containing protein
				H9Q11_05435	1011225	1011830	1	hypothetical protein
				H9Q11_05440	1011846	1012058	1	hypothetical protein
				H9Q11_05445	1012095	1012277	1	hypothetical protein
				H9Q11_05450	1012677	1013477	-1	hypothetical protein
				H9Q11_05455	1013595	1013796	1	DEAD/DEAH box helicase
				H9Q11_05460	1014055	1014522	1	ArpU family phage packaging/lysis transcriptional regulator
				H9Q11_05470	1015339	1015653	1	hypothetical protein
				H9Q11_05475	1015660	1016232	1	hypothetical protein
				H9Q11_05480	1016234	1016545	1	HNH endonuclease
				H9Q11_05485	1016536	1016745	1	hypothetical protein
				H9Q11_05490	1016872	1017171	1	P27 family phage terminase small subunit
				H9Q11_05495	1017168	1018850	1	terminase large subunit
				H9Q11_05505	1019054	1020223	1	phage portal protein
				H9Q11_05510	1020210	1020929	1	Clp protease ClpP
				H9Q11_05515	1020926	1022113	1	phage major capsid protein
	1944344	1949639		H9Q11_09840	1944483	1948262	-1	Ig-like domain-containing protein
				H9Q11_09845	1948273	1949241	-1	hypothetical protein
				H9Q11_09850	1949342	1950013	-1	DUF624 domain-containing protein
	1950250	1959273		H9Q11_09855	1950026	1950943	-1	carbohydrate ABC transporter permease
				H9Q11_09860	1950916	1951818	-1	sugar ABC transporter permease
				H9Q11_09865	1951969	1953246	-1	sugar ABC transporter substrate-binding protein
				H9Q11_09870	1953296	1954438	-1	glycoside hydrolase family 88 protein
				H9Q11_09875	1954454	1956253	-1	DUF2264 domain-containing protein
				H9Q11_09880	1956234	1956620	-1	hypothetical protein
				H9Q11_09885	1956796	1957857	1	LacI family DNA-binding transcriptional regulator
				H9Q11_09890	1957898	1958731	-1	hypothetical protein
				H9Q11_09895	1958934	1959239	-1	PTS cellobiose transporter subunit IIC
				H9Q11_09900	1959267	1960862	-1	solute:sodium symporter family transporter
	2005319	2058439	rseP	H9Q11_10075	2005319	2006587	-1	RIP metalloprotease RseP
				H9Q11_10080	2007307	2007819	-1	AAA family ATPase
				H9Q11_10085	2007832	2008200	-1	ASCH domain-containing protein
				H9Q11_10090	2008228	2009298	-1	hypothetical protein
				H9Q11_10095	2009357	2010193	-1	hypothetical protein
				H9Q11_10100	2010736	2010961	-1	helix-turn-helix transcriptional regulator
				H9Q11_10105	2011065	2011262	1	transposase
				H9Q11_10110	2012242	2013372	1	ATP-binding protein
				H9Q11_10115	2013378	2015684	1	S8 family serine peptidase
				H9Q11_10120	2015684	2015956	1	hypothetical protein
				H9Q11_10125	2016119	2016697	-1	DUF6037 family protein
				H9Q11_10130	2016872	2019562	1	SpaA isopeptide-forming pilin-related protein
				H9Q11_10135	2019626	2019946	1	hypothetical protein
				H9Q11_10140	2019962	2020360	1	DUF961 family protein
				H9Q11_10145	2020377	2021813	1	FtsK/SpoIIIE domain-containing protein
				H9Q11_10150	2022179	2022331	1	helix-turn-helix transcriptional regulator
				H9Q11_10155	2022362	2023153	1	replication initiation factor domain-containing protein
				H9Q11_10160	2023190	2023480	1	hypothetical protein
				H9Q11_10165	2023494	2023979	1	antirestriction protein ArdA
				H9Q11_10170	2023976	2024350	1	hypothetical protein
				H9Q11_10175	2024355	2025374	1	conjugal transfer protein
				H9Q11_10180	2025375	2025713	1	TcpD family membrane protein
				H9Q11_10185	2025716	2026405	1	TcpE family conjugal transfer membrane protein
				H9Q11_10190	2026420	2028942	1	ATP-binding protein
				H9Q11_10195	2028955	2030724	1	hypothetical protein
				H9Q11_10200	2030711	2031735	1	lysozyme family protein
				H9Q11_10205	2031850	2034813	-1	hypothetical protein
			istA	H9Q11_10210	2034974	2036428	1	IS21 family transposase
			istB	H9Q11_10215	2036425	2037156	1	IS21-like element helper ATPase IstB
				H9Q11_10220	2037197	2037535	-1	hypothetical protein
				H9Q11_10225	2037689	2037871	-1	hypothetical protein
				H9Q11_10230	2037932	2039482	-1	DUF3800 domain-containing protein
				H9Q11_10235	2039827	2040408	-1	TetR/AcrR family transcriptional regulator
				H9Q11_10240	2040621	2040908	1	YciI family protein
				H9Q11_10245	2041030	2041719	-1	metal-dependent hydrolase
				H9Q11_10250	2041797	2042510	-1	hypothetical protein
				H9Q11_10255	2042654	2043652	-1	DUF916 and DUF3324 domain-containing protein
				H9Q11_10260	2043677	2046028	-1	WxL domain-containing protein
				H9Q11_10265	2046089	2047552	-1	hypothetical protein
				H9Q11_10270	2047644	2048372	-1	WxL domain-containing protein
				H9Q11_10275	2048350	2048667	-1	hypothetical protein
				H9Q11_10280	2048898	2050514	1	helix-turn-helix domain-containing protein
				H9Q11_10285	2050511	2051113	1	recombinase family protein
				H9Q11_10290	2051197	2051658	1	hypothetical protein
				H9Q11_10295	2051690	2052097	1	sigma-70 family RNA polymerase sigma factor
				H9Q11_10300	2052172	2052366	1	helix-turn-helix domain-containing protein
				H9Q11_10305	2052553	2053446	-1	DUF4238 domain-containing protein
				H9Q11_10310	2053942	2054373	1	winged helix DNA-binding protein
				H9Q11_10315	2054366	2056609	1	excinuclease ABC subunit UvrA
				H9Q11_10320	2057246	2058439	1	tyrosine-type recombinase/integrase
	2013657	2027386		H9Q11_10115	2013378	2015684	1	S8 family serine peptidase
				H9Q11_10120	2015684	2015956	1	hypothetical protein
				H9Q11_10125	2016119	2016697	-1	DUF6037 family protein
				H9Q11_10130	2016872	2019562	1	SpaA isopeptide-forming pilin-related protein
				H9Q11_10135	2019626	2019946	1	hypothetical protein
				H9Q11_10140	2019962	2020360	1	DUF961 family protein
				H9Q11_10145	2020377	2021813	1	FtsK/SpoIIIE domain-containing protein
				H9Q11_10150	2022179	2022331	1	helix-turn-helix transcriptional regulator
				H9Q11_10155	2022362	2023153	1	replication initiation factor domain-containing protein
				H9Q11_10160	2023190	2023480	1	hypothetical protein
				H9Q11_10165	2023494	2023979	1	antirestriction protein ArdA
				H9Q11_10170	2023976	2024350	1	hypothetical protein
				H9Q11_10175	2024355	2025374	1	conjugal transfer protein
				H9Q11_10180	2025375	2025713	1	TcpD family membrane protein
				H9Q11_10185	2025716	2026405	1	TcpE family conjugal transfer membrane protein
				H9Q11_10190	2026420	2028942	1	ATP-binding protein
	2460659	2477436		H9Q11_12275	2460659	2461876	-1	tyrosine-type recombinase/integrase
				H9Q11_12280	2461958	2462161	-1	excisionase
				H9Q11_12285	2462145	2462396	1	hypothetical protein
				H9Q11_12290	2462622	2462852	-1	helix-turn-helix domain-containing protein
				H9Q11_12295	2462849	2463271	-1	sigma-70 family RNA polymerase sigma factor
				H9Q11_12300	2463776	2464129	1	helix-turn-helix transcriptional regulator
				H9Q11_12305	2464189	2464356	-1	cysteine-rich KTR domain-containing protein
			tet(M)	H9Q11_12310	2464475	2466394	-1	tetracycline resistance ribosomal protection protein Tet(M)
				H9Q11_12315	2466410	2466526	-1	tetracycline resistance determinant leader peptide
				H9Q11_12320	2466771	2467703	-1	conjugal transfer protein
				H9Q11_12325	2467700	2468701	-1	bifunctional lysozyme/C40 family peptidase
				H9Q11_12330	2468698	2470875	-1	YtxH domain-containing protein
				H9Q11_12335	2470878	2473325	-1	ATP-binding protein
				H9Q11_12340	2473309	2473701	-1	conjugal transfer protein
				H9Q11_12345	2473790	2474287	-1	antirestriction protein ArdA
				H9Q11_12350	2474404	2474625	-1	hypothetical protein
			mobT	H9Q11_12355	2474668	2475873	-1	MobT family relaxase
				H9Q11_12360	2475896	2476048	-1	conjugal transfer protein
				H9Q11_12365	2476051	2477436	-1	FtsK/SpoIIIE domain-containing protein
	2753348	2812624		H9Q11_13685	2753348	2754163	1	PTS mannose/fructose/sorbose/N-acetylgalactosamine transporter subunit IIC
				H9Q11_13690	2754160	2754987	1	PTS system mannose/fructose/sorbose family transporter subunit IID
				H9Q11_13695	2755135	2757653	1	sigma 54-interacting transcriptional regulator
				H9Q11_13700	2757709	2759742	-1	CHAP domain-containing protein
				H9Q11_13705	2760888	2761448	-1	hypothetical protein
				H9Q11_13710	2761638	2762060	-1	hypothetical protein
				H9Q11_13715	2762122	2762802	1	IS6-like element IS1216 family transposase
				H9Q11_13720	2762848	2763186	-1	protein rep
			mobV	H9Q11_13725	2763431	2764693	-1	MobV family relaxase
			tet(L)	H9Q11_13730	2765257	2766633	-1	tetracycline efflux MFS transporter Tet(L)
				H9Q11_13735	2766863	2767543	1	IS6-like element IS1216 family transposase
				H9Q11_13740	2767771	2768343	-1	HTH domain-containing protein
				H9Q11_13745	2768573	2771490	-1	Tn3 family transposase
				H9Q11_13750	2771494	2772048	-1	recombinase family protein
			erm(B)	H9Q11_13755	2772403	2773140	-1	23S rRNA (adenine(2058)-N(6))-methyltransferase Erm(B)
				H9Q11_13760	2773265	2773348	-1	23S rRNA methyltransferase attenuation leader peptide
				H9Q11_13765	2773397	2773480	-1	MLS leader peptide
			aph(3')-IIIa	H9Q11_13770	2773890	2774684	-1	aminoglycoside O-phosphotransferase APH(3')-IIIa
				H9Q11_13775	2774777	2775257	-1	GNAT family N-acetyltransferase
				H9Q11_13780	2775254	2776162	-1	aminoglycoside nucleotidyltransferase ANT(6)-Ia
				H9Q11_13785	2776195	2776929	-1	class I SAM-dependent methyltransferase
				H9Q11_13790	2776910	2777779	-1	nucleotidyltransferase domain-containing protein
				H9Q11_13795	2777794	2778018	-1	helix-turn-helix transcriptional regulator
				H9Q11_13800	2778161	2779705	-1	recombinase family protein
				H9Q11_13805	2779725	2780141	-1	recombinase
				H9Q11_13810	2780142	2780468	-1	DNA recombinase
				H9Q11_13815	2780950	2781627	-1	DNA topoisomerase
				H9Q11_13820	2781643	2782245	-1	recombinase family protein
				H9Q11_13825	2782259	2782429	-1	hypothetical protein
				H9Q11_13830	2782752	2783432	1	IS6-like element IS1216 family transposase
				H9Q11_13835	2783466	2786102	-1	sulfatase-like hydrolase/transferase
			rpsI	H9Q11_13840	2786241	2786633	-1	30S ribosomal protein S9
			rplM	H9Q11_13845	2786647	2787090	-1	50S ribosomal protein L13
				H9Q11_13850	2787312	2787779	-1	Dps family protein
				H9Q11_13855	2787907	2788626	-1	DUF5105 domain-containing protein
				H9Q11_13860	2788710	2790230	-1	gluconokinase
				H9Q11_13865	2790339	2791031	1	prepilin peptidase
			rpoC	H9Q11_13870	2791080	2794733	-1	DNA-directed RNA polymerase subunit beta'
			rpoB	H9Q11_13875	2794900	2798514	-1	DNA-directed RNA polymerase subunit beta
				H9Q11_13880	2798885	2799226	-1	type II toxin-antitoxin system PemK/MazF family toxin
				H9Q11_13885	2799226	2799456	-1	AbrB family transcriptional regulator
				H9Q11_13890	2799631	2799846	-1	zinc ribbon domain-containing protein
				H9Q11_13895	2799985	2800977	1	biotin--[acetyl-CoA-carboxylase] ligase
				H9Q11_13900	2801241	2801870	-1	lytic polysaccharide monooxygenase
				H9Q11_13905	2802563	2804179	1	phosphatase PAP2/LCP family protein
			pepG1	H9Q11_13910	2804509	2804652	1	type I toxin-antitoxin system toxin PepG1
				H9Q11_13915	2804771	2804911	1	putative holin-like toxin
				H9Q11_13920	2805102	2808098	-1	WxL domain-containing protein
				H9Q11_13925	2808430	2812275	-1	WxL domain-containing protein
				H9Q11_13930	2812262	2812624	-1	LPXTG cell wall anchor domain-containing protein
	2773397	2780468		H9Q11_13765	2773397	2773480	-1	MLS leader peptide
			aph(3')-IIIa	H9Q11_13770	2773890	2774684	-1	aminoglycoside O-phosphotransferase APH(3')-IIIa
				H9Q11_13775	2774777	2775257	-1	GNAT family N-acetyltransferase
				H9Q11_13780	2775254	2776162	-1	aminoglycoside nucleotidyltransferase ANT(6)-Ia
				H9Q11_13785	2776195	2776929	-1	class I SAM-dependent methyltransferase
				H9Q11_13790	2776910	2777779	-1	nucleotidyltransferase domain-containing protein
				H9Q11_13795	2777794	2778018	-1	helix-turn-helix transcriptional regulator
				H9Q11_13800	2778161	2779705	-1	recombinase family protein
				H9Q11_13805	2779725	2780141	-1	recombinase
				H9Q11_13810	2780142	2780468	-1	DNA recombinase
	2871002	2889969		H9Q11_14225	2870520	2871005	-1	transcriptional regulator GutM
				H9Q11_14230	2871002	2872864	-1	HTH domain-containing protein
				H9Q11_14235	2872880	2873680	-1	SDR family oxidoreductase
				H9Q11_14240	2874525	2877674	-1	HsdR family type I site-specific deoxyribonuclease
				H9Q11_14245	2877664	2878932	-1	restriction endonuclease subunit S
				H9Q11_14250	2878922	2880517	-1	type I restriction-modification system subunit M
				H9Q11_14255	2881014	2881739	-1	hypothetical protein
				H9Q11_14260	2881893	2882219	-1	hypothetical protein
				H9Q11_14265	2882265	2882572	-1	zinc ribbon domain-containing protein
				H9Q11_14270	2882613	2882825	-1	helix-turn-helix transcriptional regulator
				H9Q11_14275	2882954	2883289	1	helix-turn-helix transcriptional regulator
				H9Q11_14280	2883362	2885365	-1	hypothetical protein
				H9Q11_14285	2885463	2885738	-1	helix-turn-helix domain-containing protein
				H9Q11_14290	2885973	2886701	1	helix-turn-helix transcriptional regulator
				H9Q11_14295	2886831	2887994	1	site-specific integrase
			mnmG	H9Q11_14300	2888071	2889969	-1	tRNA uridine-5-carboxymethylaminomethyl(34) synthesis enzyme MnmG
