# Supplementary material for: Probiotic potential and safety assessment of bacteriocinogenic Enterococcus faecalis CAUM157
Source: Front Microbiol. 2025 Jul 1;16:1563444. doi: 10.3389/fmicb.2025.1563444 (PMC12259637; doi:10.3389/fmicb.2025.1563444)
Supplement: Supplementary file 2 [file Table_2.xlsx]

## Sheet: rep9C
Plasmid	Gene	Identity	Position		Query Coverage	Alignment	E- value
rep9C	pcfN	77.31	46	186	75.27	141	1.53e-25
	pcfM	91.15	171	362	99.48	192	2.69e-73
	pcfK	78.42	593	1162	73.23	570	5.39e-134
	pcfL	90.48	402	443	7.47	42	2.72e-09
		96.3	3981	4007	4.55	27	0.000731
	pcfJ	70	2450	2606	11.58	160	1.01e-06
	pcfX	83.83	15901	16270	56.06	371	1e-110
	pcfY	90.5	16386	17006	99.84	621	0
	pcfZ	97.57	17023	17310	96.63	288	8.9e-139
		97.78	17304	17528	99.56	225	2.02e-107
	uvrB	95.24	17589	17798	99.52	210	8.5e-93
	uvaB	98.29	17810	17984	99.43	175	4.95e-82
	uvrA	98.65	18539	19867	99.92	1329	0
	uvaE	99.14	19864	20214	99.72	351	2.5e-178
	uvaF	99.06	20171	20383	99.53	213	2.82e-105
	PrgN	95.96	20816	21112	99.66	297	2.82e-105
	prgO	100	21543	21214	99.7	330	2.67e-17
	prgP	99.78	22396	21467	99.89	930	0
	Ori Site		22643	23643
	prgW	97.11	22643	23643	99.9	1002	0
		95.83	23059	23082	2.3	24	0.005
		95.83	23167	23190	2.3	24	0.005
	prgZ	98.36	23802	25439	99.94	1638	3.78e-137
	prgY	98.36	25450	26604	99.91	1155	0
	prgX	99.58	27590	26637	99.9	954	0
	prgQ	100	27800	27871	98.61	72	5.19e-32
	prgR	96.59	28353	28733	99.74	381	0
	prgS	99.27	28733	29005	99.63	273	9.89e-138
	prgT	99.47	29406	29594	99.47	189	2.16e-93
		100	29309	29358	25.93	50	1.46e-19
	prgA	87.19	29722	32394	99.96	2693	0
	prgB	94.21	33630	37547	99.97	3920	0
	prgU	97.76	37609	37962	99.72	357	1.61e-174
	prgC	67.7	39832	40444	73.78	644	1.61e-52
		71.61	39775	39920	17.25	155	3.78e-16
		92.31	40105	40130	2.91	26	0.004
		73.29	45427	45748	70.86	322	4.29e-50
		74.3	56881	57058	39.07	179	1.4e-24
	pcfT	83.19	57181	57757	98.96	577	1.14e-172
		88.89	57236	57201	5.53	36	1.81e-05

## Sheet: repUS43
Plasmid	Gene	Identity	Position		Query Coverage	Alignment	E- value
repUS43	HMPREF0351_12730	86.67	155453	155424	4.81	30	0.01
	HMPREF0351_12712	100	389181	388918	99.62	264	1.42e-135
	HMPREF0351_12713	98.27	389562	389274	99.65	289	5.8e-141
	HMPREF0351_12714	100	389754	389623	97.04	132	3.05e-64
	HMPREF0351_12715	99.7	390119	389790	99.7	330	1.14e-169
	HMPREF0351_12716	100	390155	390121	10.79	35	3.56e-11
	HMPREF0351_12711	100	1375901	1375920	4.49	20	0.007
	HMPREF0351_12722	67.82	414237	415196	99.9	985	1.58e-78
		65.37	451919	451719	20.83	205	0.000107
		70.52	451597	450960	66.35	658	5.16e-72
		70.52	478395	477758	66.35	658	5.16e-72
		65.37	478717	478517	20.83	205	0.000107
		67.51	494266	495225	99.9	985	3.48e-74
		67.82	1758687	1757728	99.9	985	1.58e-78
	HMPREF0351_12723	83.78	494196	494160	30	37	0.000138
	tetL	100	2766633	2765257	99.93	1377	0
	HMPREF0351_12706	100	2765071	2765208	80.12	138	2.2e-67
		97.62	2782710	2782669	23.98	42	1.22e-13
		100	2766821	2766785	21.05	37	1.49e-12
		100	2762080	2762047	19.3	34	6.33e-11
		96.43	2762834	2762861	15.79	28	4.87e-06
		100	2767575	2767597	12.87	23	5.93e-05
		100	2783464	2783486	12.87	23	5.93e-05
	HMPREF0351_12707	100	2762122	2762802	99.85	681	0
		100	2766863	2767543	99.85	681	0
		100	2782752	2783432	99.85	681	0
		83.33	2762759	2762724	5.14	36	0.003
		83.33	2767500	2767465	5.14	36	0.003
		83.33	2783389	2783354	5.14	36	0.003
	HMPREF0351_12724	99.86	2762104	2762802	99.86	699	0
	HMPREF0351_12725	99.86	2766845	2767543	99.86	699	0
	HMPREF0351_12726	99.86	2782734	2783432	99.86	699	0
		83.33	2762759	2762724	5.01	36	0.003
		83.33	2767500	2767465	5.01	36	0.003
		83.33	2783389	2783354	5.01	36	0.003
	HMPREF0351_12727	100	2764693	2763431	99.92	1263	0
	repU	99.72	2763207	2762857	38	351	1.32e-180
		100	2762857	2762825	3.47	33	1.33e-09
		97.14	2767600	2767566	3.69	35	4.64e-09
		100	2783486	2783455	3.37	32	4.64e-09
		100	2762048	2762070	2.39	23	0.000357
		100	2766789	2766811	2.39	23	0.000357
		100	2782678	2782700	2.39	23	0.000357
	HMPREF0351_12729	99.85	2762116	2762802	99.85	687	0
		99.85	2766857	2767543	99.85	687	0
		99.85	2782746	2783432	99.85	687	0
		83.33	2762759	2762724	5.09	36	0.003
		83.33	2767500	2767465	5.09	36	0.003
		83.33	2783389	2783354	5.09	36	0.003
	HMPREF0351_12732	92.86	2478487	2478528	18.72	42	8.37e-11
	HMPREF0351_12733	100	2478323	2478204	99.17	120	8.66e-58
	HMPREF0351_12734	100	2478181	2477867	99.68	315	3.53e-163
	HMPREF0351_12735	100	2477851	2477465	99.74	387	0
	HMPREF0351_12736	99.93	2477436	2476051	99.93	1386	0
		64.26	2021427	2021686	18.47	263	0.002
	HMPREF0351_12737	100	2476048	2475896	99.35	153	1.39e-75
	HMPREF0351_12738	99.83	2475873	2474668	99.92	1206	0
	HMPREF0351_12740	100	2474571	2474404	99.4	168	1.12e-83
	adrA	100	2474287	2473790	99.8	498	0
	HMPREF0351_12742	100	2473815	2473309	99.8	507	0
	HMPREF0351_12743	100	2473325	2470878	99.96	2448	0
	HMPREF0351_12744	91.94	2470875	2468698	99.95	2184	0
	HMPREF0351_12745	99.5	2468701	2467700	99.9	1002	0
	HMPREF0351_12746	99.79	2467703	2466771	99.89	933	0
	tetP	95.31	2466394	2464475	99.95	1920	0
	Ori Site		2474668	2475873
